# Supplementary material for: CD4 T-cell depletion prevents Lassa fever associated hearing loss in the mouse model
Source: PLoS Pathog. 2022 May 23;18(5):e1010557. doi: 10.1371/journal.ppat.1010557 (PMC9166448; doi:10.1371/journal.ppat.1010557)
Supplement: S1 Table — (XLSX) [file ppat.1010557.s001.xlsx]

## Sheet: Sheet1
S1 Table. ABR results in Stat1-KO mice
									Threshold (dB SPL)
Inoculum	Animal ID	Ear	w.p.i.
			0	3	4	5	6	7	8
10^4 PFU	ST01	R	50
		L	55
	ST02	R	55
		L	55
	ST03	R	55	50	95	ND	ND	ND	ND
		L	60	55	65	ND	ND	ND	ND
	ST04	R	50	ND	ND	ND	ND	ND	ND
		L	60	ND	ND	ND	ND	ND	ND
	ST05	R	60	95
		L	55	95
10^3 PFU	ST06	R	50
		L	55
	ST07	R	65	75	90	ND	ND	ND	ND
		L	55	65	65	ND	ND	90	85
	ST08	R	60	55	ND	ND	ND	ND	ND
		L	60	70	95	ND	ND	ND	ND
	ST09	R	55
		L	60
	ST10	R	55	55	50	55	60	60	80
		L	60	55	55	50	55	85	65
PBS	ST11	R	55	45	45	50	55	60	60
		L	60	55	45	50	60	50	60
	ST12	R	60	60	60	45	65	75	60
		L	60	55	55	50	65	55	55
	ST13	R	50	45	45	45	45	45	70
		L	55	45	40	45	80	65	60
	ST14	R	50	65	40	50	55	45	50
		L	55	50	65	55	65	65	55
	ST15	R	65	50	60	55	65	65	60
		L	55	50	45	65	55	50	55
									ND: not detected (detection limit: >98 dB)
									Gray wells indicate that data is not available
