# Supplementary material for: CD4 T-cell depletion prevents Lassa fever associated hearing loss in the mouse model
Source: PLoS Pathog. 2022 May 23;18(5):e1010557. doi: 10.1371/journal.ppat.1010557 (PMC9166448; doi:10.1371/journal.ppat.1010557)
Supplement: S2 Table — (XLSX) [file ppat.1010557.s002.xlsx]

## Sheet: Sheet1
S2 Table. DPOAE results in Stat1-KO mice
									DP [(F2=14672)+(F2=15984)] (dB SPL)
Inoculum	Animal ID	Ear	w.p.i.
			0	3	4	5	6	7	8
10^4 PFU	ST01	R	56.3
		L	18.5
	ST02	R	56.7
		L	45.9
	ST03	R	21.1	23.5	-8.3	4	1.1	6.8	-11
		L	29.3	38.1	12.9	0.5	-8.5	-2.8	1.5
	ST04	R	30.6	-7	2.1	1.7	5.7	0	-4.8
		L	33.4	2.1	1.1	5.6	-4.1	2.4	-4.2
	ST05	R
		L	40.7	0.7
10^3 PFU	ST06	R	48.1
		L	26
	ST07	R	21.3	7.9	-2.1	-0.1	3.6	-0.3	-2.3
		L	35.9	6.4	-4.5	6.6	5	-9	12.3
	ST08	R	47	25.2	-0.1	4.3	3.1	-0.1	0.2
		L	39.2	4.1	1.8	-0.7	-16.1	-13.3	-9.5
	ST09	R	50.1
		L	41
	ST10	R	20.7	18.1	2.4	17.7	2.3	22.1	-11.4
		L	38.8	23.7	33.4	32.3	44.1	26.1	16.2
PBS	ST11	R	31.4	27.5	26.8	13.1	41.9	22.6	22.6
		L	36.9	26.3	33.8	21.7	37.6	38.1	29
	ST12	R	42.8	37.4	37.7	41.7	46.4		48.4
		L	39.9	33.6	33.3	18.5	42	22.7	34.2
	ST13	R	54.3	58.9	35.4	52.5	42.8	24.7
		L	33.3	37.7	49.6	38.1	42.8	60.7	36.9
	ST14	R	38.6	30.6	37.7	9	35.5	29	-5.1
		L
	ST15	R	26	29.1	10	1.8	-3.6	-14.6	3.1
		L	17.7	17.9	35.6	33.5	31.1	47.5	32
									Gray wells indicate that data is not available
