# Supplementary material for: CD4 T-cell depletion prevents Lassa fever associated hearing loss in the mouse model
Source: PLoS Pathog. 2022 May 23;18(5):e1010557. doi: 10.1371/journal.ppat.1010557 (PMC9166448; doi:10.1371/journal.ppat.1010557)
Supplement: S3 Table — (XLSX) [file ppat.1010557.s003.xlsx]

## Sheet: Sheet1
S3 Table. ABR results in WT mice
					Threshold (dB SPL)
Inoculum	Animal ID	Ear	w.p.i.
			0	4	8
10^6 PFU	WT11	R	45	55	55
		L	50	55	45
	WT12	R	50	55	55
		L	50	55	55
	WT13	R	50	50	50
		L	55	50	60
	WT14	R	55	45	50
		L	60	50	55
	WT15	R	55	50	55
		L	50	45	55
PBS	WT16	R	55	60	55
		L	50	50	55
	WT17	R
		L	55	50	50
	WT18	R	50	50	55
		L	50	55	50
	WT19	R	50	65	55
		L	55	55	50
	WT20	R	50	50	55
		L	60	50	50
					Gray wells indicate that data is not available
