# Supplementary material for: CD4 T-cell depletion prevents Lassa fever associated hearing loss in the mouse model
Source: PLoS Pathog. 2022 May 23;18(5):e1010557. doi: 10.1371/journal.ppat.1010557 (PMC9166448; doi:10.1371/journal.ppat.1010557)
Supplement: S4 Table — (XLSX) [file ppat.1010557.s004.xlsx]

## Sheet: Sheet1
S4 Table. DPOAE results in WT mice
					DP [(F2=14672)+(F2=15984)] (dB SPL)
Inoculum	Animal ID	Ear	w.p.i.
			0	4	8
10^6 PFU	WT11	R	43.3	22.6	24.6
		L	32.1	41.9	47.5
	WT12	R	36.3	41	39.9
		L	22	27.9	19.5
	WT13	R	30.9	24.2	13.3
		L	56.5	24.7	45.1
	WT14	R	39.5	49.9	53.7
		L	27.4	10.4	1.6
	WT15	R	21.2	6.2	10
		L	23.7	13.3	27.1
PBS	WT16	R	25.1	2	2.6
		L	44.1	35.7	31
	WT17	R
		L	32.6	24.8	47.1
	WT18	R	40.1	26.6	38.7
		L	35.5	40.7	38.6
	WT19	R	33.2	33.8	30.2
		L	43	50.8	53.6
	WT20	R	17.1	21.6	15.8
		L	30.3	37.7	41.1
					Gray wells indicate that data is not available
