# Supplementary material for: CD4 T-cell depletion prevents Lassa fever associated hearing loss in the mouse model
Source: PLoS Pathog. 2022 May 23;18(5):e1010557. doi: 10.1371/journal.ppat.1010557 (PMC9166448; doi:10.1371/journal.ppat.1010557)
Supplement: S5 Table — (XLSX) [file ppat.1010557.s005.xlsx]

## Sheet: Sheet1
S5 Table. ABR results in T-cell depleted mice
							Threshold (dB SPL)
Group	Animal ID	Ear	w.p.i.
			0	4	6	8	13
anti-CD4&CD8	M01	R	45	55	55	55	55
		L	50	60	55	60	60
	M02	R	60	55	60	55	50
		L	55	55	50	50	55
	M03	R	50	55	65	50	50
		L	65	60	75	80	75
	M04	R	55	55	55
		L	60	55	60
	M05	R	55	55	50	70	60
		L	55	50	50	45	50
anti-CD4	M06	R	50	55	50	55	55
		L	55	55	60	60	55
	M10	R	50	50	50	55	50
		L	45	55	55	55	50
anti-CD8	M11	R	50	60	45	50	ND
		L	50	55	45	55	ND
	M12	R	50	ND	ND	ND	ND
		L	50	85	ND	ND	ND
	M13	R	50	60	55	55	ND
		L	65	65	80	85	ND
	M14	R	55	ND	ND	ND	ND
		L	60	ND	ND	ND	ND
	M15	R	55	90	75	ND	85
		L	50	60	75	60	75
Isotype Control	M17	R	55	ND	ND	ND	ND
		L
	M22	R	50	ND	ND	ND
		L	45	ND	ND	ND
	M23	R	55	ND	ND	ND	ND
		L	60	ND	ND	ND	ND
	M25	R	50	ND	ND
		L	50	ND	ND
	M29	R	50	60	45	55	ND
		L	55	65	45	45	ND
Uninfected	M36	R	55	55	60	65	75
		L	55	55	50	55	50
	M37	R	50	60	55	50
		L	60	60	50	50
	M38	R	50	55	45	50	50
		L	55	60	45	60	55
	M39	R	45	55	50	50	45
		L	55	55	50	45	55
	M40	R	55	55	50	55	55
		L	55	55	45	55	50
	M41	R	55	50	60	60	50
		L	50	55	50	55	50
	M42	R	55	50	65	60	55
		L	55	50	55	50	55
	M43	R	50	50	55	50	50
		L	50	60	50	50	55
	M44	R	55	50	50	45	50
		L	55	55	44	50	55
							ND: not detected (detection limit: >98 dB)
							Gray wells indicate that data is not available
