# Supplementary material for: CD4 T-cell depletion prevents Lassa fever associated hearing loss in the mouse model
Source: PLoS Pathog. 2022 May 23;18(5):e1010557. doi: 10.1371/journal.ppat.1010557 (PMC9166448; doi:10.1371/journal.ppat.1010557)
Supplement: S6 Table — (XLSX) [file ppat.1010557.s006.xlsx]

## Sheet: Sheet1
S6 Table. DPOAE results in T-cell depleted mice
							DP [(F2=14672)+(F2=15984)] (dB SPL)
Group	Animal ID	Ear	w.p.i.
			0	4	6	8	13
anti-CD4&CD8	M01	R	38.8	34.1	23.6	24.3	22.7
		L	30.5	36.1	46.8	43.2	26.8
	M02	R	34	36.8	36.4	51.8	8.9
		L	26.9	44.5	57	41	26.3
	M03	R	27.5	28.2	24.8	28.6	27.4
		L
	M04	R	26.7	29.4	0.9
		L
	M05	R	9.5	12.4	22.7	6.8	3.7
		L	43.2	41.8	32.8	29.2	45.4
anti-CD4	M06	R	12.2	2.5	21.5	23.3	18.2
		L	12.2	17.4	23.6	24.4	17.2
	M10	R	29.6	21.6	27	29.6	22.8
		L	29.9	27.2	30.8	19.5	27.5
anti-CD8	M11	R	37.4	32	33.5	24.6	-6
		L	33.7	34.2	29.9	40.7	0.8
	M12	R	27.1	-0.2	-8.2	-1.2	2.1
		L	27.1	7.7	-4.7	0.9	-29.5
	M13	R
		L
	M14	R	27	-7.6	-6.5	5.5	3
		L	46.7	-2.7	-1.9	6.8	-8.3
	M15	R	15.8	-13.2	-2.2	7.4	4.4
		L	38	29.1	31.5	17.5	22.5
Isotype Control	M17	R
		L
	M22	R	44.6	-16.4	-3.8	-2.3
		L	47.6	-1.8	-18.5	1
	M23	R	32.8	-4.6	5.9	-12.9	-2.9
		L	40.2	4.6	1.9	2.9	0.5
	M25	R	22.8	-0.3	12
		L	26.4	2.8	-2.3
	M29	R	27	-0.4	12.3	16.4	-5.6
		L	38.6	20	21.5	25.3	1.2
Uninfected	M36	R	21.8	24.1	-2.7
		L	20.6	32.3	36.7	24.3	10.7
	M37	R	35.5	41	31.5	34.9
		L	47.2	34.2	27.6	32
	M38	R	44.4	40.5	7	24.4	22.7
		L	44.1	45.6	29.7	35.9	36.8
	M39	R	24.3	32.8	34.8	46.2	25.9
		L	54.1	37.4	29.9	28.3	40.1
	M40	R	40.7	33.3	34.7	23.6	1.1
		L	34.9	22.2	14	27.1	24.5
	M41	R	46.7	20.4	6.5	21.4	1.8
		L	23.3	24.7	30.4	36	32.4
	M42	R	19.3	23.4	19.2	0.7	17.6
		L	56.1	38.8	36.3	36.1	22.8
	M43	R	38.1	30.1	44.7	34.1	50.8
		L	39.2	39.4	34.1	35.6	29.9
	M44	R	31.2	44.2	47.6	39	41.4
		L	12.1	45.7	29.3	33.8	28
							Gray wells indicate that data is not available
