# Supplementary material for: CD4 T-cell depletion prevents Lassa fever associated hearing loss in the mouse model
Source: PLoS Pathog. 2022 May 23;18(5):e1010557. doi: 10.1371/journal.ppat.1010557 (PMC9166448; doi:10.1371/journal.ppat.1010557)
Supplement: S7 Table — (XLSX) [file ppat.1010557.s007.xlsx]

## Sheet: Sheet1
	Table S7. Histopathological change in inner ears
		Animal ID
		M01	M02	M03	M06	M10	M11	M12	M13	M17	M23	M29	M36	M41
	LASV infection	+	+	+	+	+	+	+	+	+	+	+
	CD4 depletion	+	+	+	+	+							+
	CD8 depletion	+	+	+			+	+	+					+
	Spiral ganglion						+	+	+	++	++	+
	Cochlear nerve		+	+		+	++	+	+	++	++	++
	Scala tympani				+		+	++	+	++	++	++
	Organ of Corti									+
	Stria vascularis			+				+	+	+		+
	Vestibular ganglion								+	+	+	+
	Overall Score	+	+	+	+	+	++	++	+	++	++	++	-	-
	Group	anti-CD4&CD8			anti-CD4		anti-CD8			Isotype Control			Uninfected
	Animal ID	M01	M02	M03	M06	M10	M11	M12	M13	M17	M23	M29	M36	M41
	LASV infection	+	+	+	+	+	+	+	+	+	+	+
	CD4 depletion	+	+	+	+	+							+
	CD8 depletion	+	+	+			+	+	+					+
	Spiral ganglion						+	+	+	++	++	+
	Cochlear nerve		+	+		+	++	+	+	++	++	++
	Scala tympani				+		+	++	+	++	++	++
	Organ of Corti									+
	Stria vascularis			+				+	+	+		+
	Vestibular ganglion								+	+	+	+
	Overall Score	+	+	+	+	+	++	++	+	++	++	++	-	-

## Sheet: Sheet2
S7 Table. Histopathological change in inner ears
Group	anti-CD4&CD8				anti-CD4			anti-CD8				Isotype Control				Uninfected
Animal ID	M01	M02	M03		M06	M10		M11	M12	M13		M17	M23	M29		M36	M41
Spiral ganglion								+	+	+		++	++	+
Cochlear nerve		+	+			+		++	+	+		++	++	++
Scala tympani					+			+	++	+		++	++	++
Organ of Corti												+
Stria vascularis			+						+	+		+		+
Vestibular ganglion										+		+	+	+
Overall Score	+	+	+		+	+		++	++	+		++	++	++		-	-
